# Supplementary material for: Nakaseomyces glabratus (Candida glabrata) MLST Genotypes in Central Poland
Source: Int J Mol Sci. 2025 May 6;26(9):4407. doi: 10.3390/ijms26094407 (PMC12072302; doi:10.3390/ijms26094407)
Supplement: Supplementary file 1 [file ijms-26-04407-s001.zip]

Archive with 1 entries (1 files):
- ijms-3585092-supplementary.pdf
